# Supplementary material for: Characterization of an Escherichia coli ST156 Isolate Harboring an IncHI2-Type Plasmid Co-Carrying blaNDM-5 and mcr-1.1 Genes from Urban Wastewater Treatment Plants in Fengxian, Shanghai
Source: Antibiotics (Basel). 2026 Mar 6;15(3):275. doi: 10.3390/antibiotics15030275 (PMC13024088; doi:10.3390/antibiotics15030275)
Supplement: Supplementary file 1 [file antibiotics-15-00275-s001.zip]

Archive with 2 entries (2 files):
- File S1.txt
- File S2.txt
